# Supplementary material for: Rapid Recovery of Damaged Ecosystems
Source: PLoS One. 2009 May 27;4(5):e5653. doi: 10.1371/journal.pone.0005653 (PMC2680978; doi:10.1371/journal.pone.0005653)
Supplement: Table S1 — Characteristics of studies covered in the synthesis of ecosystem recovery. Citations listed first are those that were used for data analysis. (0.14 MB XLS) [file pone.0005653.s001.xls]

## Sheet: Sheet1
Habitat	Disturbance	Response Variable(s)	Recovered?	Return Time	Control	Citation
Brackish	Eutrophication	Seagrass bed species richness, mean biomass, and production	Yes - all response variable did recover; however, following natural disturbances such as strong floods, the beds reacted adversely, leading the authors to conclude they had lower resilience	10 years	Pre-disturbance data	1
Brackish	Eutrophication	Aquatic vegetation composition	Yes	Few years - macroalgae and fast-growing seagrasses; centuries - slow-growing seagrasses	NA - modeling	2
Brackish	Eutrophication	Macroalgal nutrient properties, pigment, and enzymatic activities	Yes	Except for pigment and enzymatic activities, there were no effects on the 21 species of macroalgae studied. Authors conclude that macroalgae resilient to natural eutrophication	Pre-disturbance data	3
Brackish	Eutrophication	Diatoms, sediment geochemistry, stable isotopes, sedimentary pigments, water quality, and water nutrients	No	Not recovered 19 years after nutrient mitigation programs	Undisturbed site(s)	4
Brackish	Eutrophication	Macrofaunal community assembly	Yes - 1 lake is headed in the trajectory; no - 1 lake is getting worse	7-8 years. Attribute different recovery patterns to topography and water exchange patterns which affect oxygen saturation	NA - chronosequence	5
Brackish	Eutrophication	Benthic macroalgal and faunal community composition	Yes	2 years	Undisturbed site(s)	6
Brackish	Eutrophication	Fish community assembly	No	22 years	Undisturbed site(s)	7
Brackish	Eutrophication	Species composition	No but headed in the trajectory	Not fully recovered 1-2 years after return of normoxic conditions	NA - chronosequence	8
Brackish	Eutrophication	Diatom and chironomid species composition and diversity	Yes - diatoms; no - chironomids	~15 years	Pre-disturbance data	9
Brackish	Eutrophication	Macrobenthic community composition	Yes - moderately affected sites; no - severely affected site	2 years	Pre-disturbance data	10
Brackish	Eutrophication	Macrobenthic community composition	No	Not recovered 5 years after nutrient mitigation program	Pre-disturbance data	11
Brackish	Eutrophication	Siliceous fossil community assemblage	No	~20 years	Pre-disturbance data	12
Brackish	Eutrophication	Diatom composition and diversity	No but headed in the trajectory	~20 years there was recovery detected but not to pre-disturbance levels	Pre-disturbance data	13
Brackish	Hurricane/cyclone	Water stratification; inlet morphology; nutrient levels in water and macroalgae, eelgrass biomass, aquatic animals, total net ecosystem production and respiration	Yes	1-2 days - water stratification; 2-3 days nutrient levels in water and macroalgae and total net ecosystem production and respiration; 1 year - eelgrass biomass; no effect - aquatic animals, unattached macroalgal biomass	Pre-disturbance data	14
Brackish	Hurricane/cyclone	Contaminant levels, fish die offs, water quality	Yes - no long term impact on water quality or contaminant levels or bivalves, mollusks, or shrimp; no - blue crab numbers severely reduced	2-6 years	Undisturbed years	15
Brackish	Invasive species	Plant and arthropod community composition	Yes	5 years	Undisturbed site(s)	16
Brackish	Logging	Above-ground biomass, water table level, soil redox potential, and pH	No but headed in the trajectory	7 years	Undisturbed site(s)	17
Brackish	Logging	Soil redox potential, water level, soil compaction	Yes	2 years	Pre-disturbance data	18
Brackish	Oil spill	Macrobenthic population density and infiltration levels	Yes	1 month	Undisturbed site(s)	19
Brackish	Oil spill	Plant seedling recruitment, sprouting, and colonization; gastropod densities	Yes - gastropod densities; no - all others	2 months; 17 months of study and little recovery for others	Pre-disturbance data	20
Brackish	Oil spill	Soil and sediment hydrocarbon concentrations	Yes	3-4 years	NA - used absence of hydrocarbons as control	21
Brackish	Oil spill	Epibiota community composition	No	Not recovered 1 year after spill	Undisturbed site(s)	22
Brackish	Oil spill	Plant community composition, total vegetative cover, photosynthetic response	Yes	8 years	Undisturbed site(s)	23
Brackish	Oil spill	Bacterial community composition	No	2 months	Undisturbed site(s)	24
Brackish	Oil spill	Vegetation production and composition	No but headed in the trajectory	Not recovered 19 years after the spill	Undisturbed site(s)	25
Brackish	Oil spill	Microphytobenthic biomass, primary productivity, phytophysiology, and species composition	Yes - biomass, primary productivity; no - phytophysiology; no but headed in the trajectory - species composition	5 days	Undisturbed site(s)	26
Brackish	Oil spill	Mangrove leaf density, and sediment oil concentration	Yes	1 year	NA - chronosequence	27
Forest	Agriculture	Basal area, species richness, and species composition recovery	Yes - basal area and species richness; no - species composition	40 years (basal area and species richness); it will take centuries to return species composition to primary forest	Undisturbed site(s)	28
Forest	Agriculture	Tree density, basal area, aboveground biomass, species richness, species composition, and invasive species presence/absence	Yes - tree density, basal area, aboveground biomass, and species richness; no - species composition and invasive species presence/absence	40 years	Undisturbed site(s)	29
Forest	Agriculture	Tree density, basal area, tree height	Yes - tree density, basal area, tree height	40 years (tree density, basal area, tree height)	NA - chronosequence	30
Forest	Agriculture	Soil C, N, P, light fraction C, N, delta15N, microbial chloroform-N, net N mineralization and nitrification, nitrification potential, and culturable nitrifiers	No	Not recovered 120 years after disturbance ceased	NA - chronosequence	31
Forest	Agriculture	N cycling	Yes	Varies among response variables - 50 - 70 years	Undisturbed site(s)	32
Forest	Agriculture	Delta13C, root input, litterfall, above ground biomass	Yes - below ground C cycle nearly identical to primary forest; no - above ground biomass only 17% of primary forest	23 years	Undisturbed site(s)	33
Forest	Agriculture	Soil nutrient concentration and pH	No	Abandoned 80-100 years - Just slightly higher pH and nutrient concentrations on than nearby uncleared forests but changes small compared to environmental variation across the county	Undisturbed site(s)	34
Forest	Agriculture	Microbial community composition	No	>50 years	Undisturbed site(s)	35
Forest	Agriculture	Biomass, woody plant density, growth form composition, plant size distribution and number of stems per plant	Yes - woody plant density and growth form composition; no - biomass, plant size distribution and number of stems per plant	25 years for yes; estimated 175 years for biomass	Undisturbed site(s)	36
Forest	Agriculture	Species richness and diversity	No	15 years	Sites abandoned > 20 years ago	37
Forest	Agriculture	Species richness, diversity, structural complexity, and community composition	Yes - Species richness and structural complexity; no - species diversity and community composition	20 years	Undisturbed site(s)	38
Forest	Agriculture	Tree species richness, canopy cover, basal area, and stem density	No but headed in the trajectory	No but headed in the trajectory (all reached or surpassed 75% of mature forest in the 5, 8, 23, and 50th year of recovery, respectively)	Undisturbed site(s)	39
Forest	Agriculture	Canopy height, stein density, basal area, introduced species % cover, diversity of nonwoody and woody plants	Yes - canopy height, stein density, and woody plant diversity; no - basal area, introduced species % cover, and nonwoody diversity	40 years	Undisturbed site(s)	40
Forest	Agriculture	Soil organic C, total N, available P, and exchangeable K, Ca, and Mg	Yes - on non-deflated, fallowed sites; no - on deflated sites	75 years	Undisturbed site(s)	41
Forest	Agriculture	Basal area, species richness, and species composition recovery	Yes - basal area and species richness; no - species composition	25-30 years (basal area and species richness); species composition not recovered after 80 years	Undisturbed site(s)	42
Forest	Agriculture	Bird presence/absence, diversity, and evenness	No	Some birds not recovered 100 years after abandonment (especially those of conservation concern)	Undisturbed site(s)	43
Forest	Agriculture	Forest biomass and growth measurements	No	55-95 years (biomass); 65-120 years (pre-logged state)	Undisturbed site(s)	44
Forest	Agriculture	Tree density, basal area, and species richness	No but headed in the trajectory	25 years	Undisturbed site(s)	45
Forest	Agriculture	Soil cation, C, and N	Yes	5-7 years	Undisturbed site(s)	46
Forest	Agriculture	Carbon sequestration	No but headed in the trajectory	Not recovered in 33 years	Undisturbed site(s)	47
Forest	Deforestation	Organic matter, stem density, litterfall, species richness, basal area, tree height, canopy area index, stem wood biomass, and root biomass	Yes - organic matter, stem density, litterfall; no - species richness (60% recovered), basal area (80% recovered), tree height (80% recovered), canopy area index (75% recovered), stem wood biomass (40% recovered), fine root biomass (50% recovered)	45 years	Undisturbed site(s)	48
Forest	Deforestation	Basal area, leaf area index, canopy cover, stem density, and biomass accrual	Yes - canopy cover and stem density; no - all else	12-14 years	Undisturbed site(s)	49
Forest	Deforestation	Timber, extraction, firewood collection, grazing, human-induced fire, agriculture, and/or cattle raising	Yes - Timber, extraction, firewood collection, grazing, human-induced fire, agriculture; no - cattle raising	Timber, extraction, firewood collection, grazing, human-induced fire (all 2 years), agriculture (2-10 years); cattle raising (nonresilient)	Undisturbed site(s)	50
Forest	Deforestation	Soil depth, bare rock and moss cover, number and diversity of trees, shrubs, and plants	No	Complete recovery will require at least some centuries	Undisturbed site(s)	51
Forest	Deforestation	Biomass, species composition, and C sequestration potential	Yes - C sequestration potential and biomass; no - species composition	80 years	Undisturbed site(s)	52
Forest	Deforestation	Species richness and community composition	Yes (fallows); no (pasture)	6-7 years	Pre-disturbance data	53
Forest	Deforestation	N, C, soil organic C, Ca, Mg, K, Na, bulk density	No	Not recovered 40 years after abandonment	Undisturbed site(s)	54
Forest	Deforestation	Species structure, plant abundance, aboveground primary productivity and biomass and aboveground nutrient pools	No but headed in the trajectory	29%-50% of reference forests 20 years after recovery	Undisturbed site(s)	55
Forest	Deforestation	Bulk density, total porosity, pore size distribution, aggregate stability, and soil mechanical strength	Yes (all but soil mechanical strength)	1 year	Undisturbed site(s)	56
Forest	Deforestation	Tree abundance and species richness	Yes - species richness; no - abundance	20 years	Undisturbed site(s)	57
Forest	Deforestation	Basal area, litterfall rate, leaf decomposition, and species composition	Yes - basal area and litterfall rate; nearly recovered - leaf decomposition; no - species composition	50 years (basal area, litterfall rate); > 50 years (leaf decomposition and species composition)	Undisturbed site(s)	58
Forest	Hurricane/cyclone	Tree density (2 species)	Yes	5 years	Pre-disturbance data	59
Forest	Hurricane/cyclone	% Canopy cover	Yes	40 years	Undisturbed site(s)	60
Forest	Hurricane/cyclone	Community dynamics and nutrient cycling	Yes - tree density recovered to 89% of control levels, understory richness recovered to control levels; no - all other response variables were headed toward recovery	6 years	Pre-disturbance data	61
Forest	Invasive species	Shoot growth, diameter growth, and survival of saplings	Yes - shoot growth and survival; no - diameter growth	0.5 - 3 years	Undisturbed site(s)	62
Forest	Invasive species	Native plant species composition	No	Not recovered 2 years after removing invasives	Undisturbed site(s)	63
Forest	Logging	Canopy gap	Yes	50% of canopy gap was closed 1 year after selective logging	Chronosequence with undisturbed control	64
Forest	Logging	Canopy species composition, richness, life strategies, and structure	Yes	Within 60 years	NA - chronosequence	65
Forest	Logging	Photosynthetic and non-photosynthetic vegetation	Yes	6 months	Undisturbed site(s)	66
Forest	Logging	Growth rate, mortality, sapling density, seedling richness and density	Yes - richness and density of seedling was similar in logged and unlogged; no - growth rate slower in logged; mortality higher In logged; sapling density was higher in logged	25 years	Undisturbed site(s)	67
Forest	Logging	Basal area, tree density, growth rates	No	Still not recovered after 30 years	Undisturbed site(s)	68
Forest	Logging	Amount and sources of erosion and landscape roughness	No	Improved but had not recovered 15 years post-logging	Pre-disturbance data	69
Forest	Logging	Soil bulk density, pH, CEC, Kjeldahl N, P, and species composition	No	Not recovered 25 years after logging	Undisturbed site(s)	70
Forest	Logging	Soil surface compaction, infiltration, and erosion	No - surface soil compaction; moving towards recovery - surface infiltration rates and soil erosion	Study done 5 years after logging	NA - chronosequence	71
Forest	Logging	Tree species composition and density	Yes - effects from logging still visible but all values fall within same range as primary forest	20 years	Undisturbed site(s)	72
Forest	Logging	Herb % cover and richness	No	Not recovered 87 years after logging	Chronosequence with undisturbed control	73
Forest	Logging	Soil water storage	Yes	7-8 years	Undisturbed site(s)	74
Forest	Logging	Decomposition rates and soil microarthropod communities	Yes	21 years	Undisturbed site(s)	75
Forest	Logging	Basal area	Yes	For a 25%, 65% and 75% reduction, recovery is estimated to take <60 years, 50-100 years, and more than 100 years, respectively	NA - modeling	76
Forest	Logging	Bird species composition	Yes - most had recovered; only hollow-nesting birds had not fully recovered	22 years	Undisturbed site(s)	77
Forest	Logging	Biomass accumulation and species diversity	Yes - aboveground biomass; no - species diversity	Biomass recovered 50 years after disturbance; diversity did not recover 'well after clear-cut'	Undisturbed site(s)	78
Forest	Logging	Live aboveground biomass, litter production, forest floor mass, and soil properties	Yes	55-95 years	Undisturbed site(s)	79
Forest	Logging	Tree species richness, diversity, and abundance	No	Not recovered 54 years after logging	Chronosequence with undisturbed control	80
Forest	Logging	Soil microenvironment, soil and litter macroinvertebrate composition and diversity	Yes - macroinvertebrate community composition recovery took more than 100 years both in litter and soil although some orders were still reduced in abundance 100 years after succession; no - soil temperature had not recovered after 100 years, soil cations had not recovered after 100 years	>100 years (macroinvertebrate composition), not recovered after 100 years (soil temperature and cations)	Undisturbed site(s)	81
Forest	Logging	Ground beetle species composition and abundance	No	Not recovered 27 years post clear-cut	Undisturbed site(s)	82
Forest	Logging	Bird abundance and feeding guild diversity	Yes	2 years	NA - took data 30 years after logging and then 2 years after subsequent logging	83
Forest	Logging	Ant species composition	Yes	Over 100 years	Chronosequence with undisturbed control	84
Forest	Logging	Avifaunal species composition and dominance	No	Not recovered in >30 years	Undisturbed site(s)	85
Forest	Logging	Canopy gap fractions	No	Not recovered 3 years after logging	Undisturbed site(s)	86
Forest	Logging	Biomass and carbon storage	Yes	120 years	NA - modeling	87
Forest	Logging	Woody vegetation cover	No	Not recovered 18 years after logging	Undisturbed site(s)	88
Forest	Logging	Soil organic matter, macroporosity, and bulk density	No	Not recovered 10 years after logging	Undisturbed site(s)	89
Forest	Logging	Soil compaction	No	Not recovered 7 years after logging	Undisturbed site(s)	90
Forest	Logging	Plant species composition	No but headed in the trajectory	50 years	Undisturbed site(s)	91
Forest	Logging	Commercial volume	No but headed in the trajectory	At the most optimistic scenario (growth rate 5mm/year and 1% annual mortality), 50% of commercial stand would recover after 30 years	Undisturbed site(s)	92
Forest	Logging	Understory species composition	Yes	<10 years	Chronosequence with undisturbed control	93
Forest	Logging	Sequoia diameter at breast height and age and size distribution	No	Modeled that age and size distribution will be skewed for 800 years into the future	Undisturbed site(s)	94
Forest	Logging	Total and commercial volume	Yes	Reduced impact logging: 10 years total and 35-40 years commercial. Conventional logging: 35-40 years for total and over 60 years for commercial volume recovery	Undisturbed site(s)	95
Forest	Logging	Spider and arthropod community composition, understory vegetation composition	No	Not recovered 80 years after logging	Undisturbed site(s)	96
Forest	Logging	Bird richness and abundance	No	Not recovered 14 years after logging	Undisturbed site(s)	97
Forest	Logging	P mineralization, P in biomass, and P uptake	No but headed in the trajectory	Not recovered 2 years after clearcut	Undisturbed site(s)	98
Forest	Logging	Soil morphology, soil solutions, soil smectite and iron mineral stability	Yes - soil morphology and iron stability recovered; no - soil solutions showed lower nutrient concentrations and soil smectite was unstable and weatherable	9 years	Undisturbed site(s)	99
Forest	Logging	Saturated hydraulic conductivity	Yes	<40 years	NA - chronosequence	100
Forest	Mining	Ant community composition and abundance	No but headed in the trajectory	6 years	Undisturbed site(s)	101
Forest	Multiple	Arthropod community structure, diversity, richness	Yes	4 years	Pre-disturbance data	102
Forest	Multiple	Soil properties (pH, total C and N, available N and bulk density) and tree species richness and structure	Yes tree species richness and structure similar after >134 and 120 years, respectively. Soil properties similar throughout suggesting they are resilient	>134 years (tree species richness and structure); 0 years (soil properties)	Undisturbed site(s)	103
Forest	Multiple	Soil organic C, total N, available P, and exchangeable K, Ca, and Mg	No	Did not recover 60 yrs after abandonment	Chronosequence with undisturbed control	104
Forest	Multiple	Organic matter and infiltration	No	Not recovered 50 years after restoration	Undisturbed site(s)	105
Forest	Multiple	Root sucker and above ground sprouts	No	Not recovered in 15 years (Ag); not recovered in 19 years (logging)	Undisturbed site(s)	106
Forest	Multiple	Terrestrial nitrogen availability	Yes	75 years	Pre-disturbance data	107
Freshwater (benthic and pelagic)	Agriculture	Stream nutrient and suspended solid concentrations, photosynthetically active radiation, degree-days, benthic algae, gross primary productivity	Yes - Gross primary productivity, photosynthetically active radiation, degree-days, and benthic algae; no - Nutrient and suspended solid concentration	43 years	Undisturbed site(s)	108
Freshwater (benthic and pelagic)	Eutrophication	Turbidity, zooplankton body size, submerged plant cover	Yes - turbidity decreased after carp and trench stock reduction (lake was turbid even following 88-95% reduction of effluent prior to fish culling), zooplankton body size increased following fish culling; no - submerged plant cover recovery was poor	1 year	Pre-restoration data	109
Freshwater (benthic and pelagic)	Eutrophication	Diatom and algal macrophyte composition and diversity	No	~5 years	Pre-disturbance data	110
Freshwater (benthic and pelagic)	Eutrophication	Water quality and aquatic vegetation assemblage	Yes	10 years	Pre-disturbance data	111
Freshwater (benthic and pelagic)	Eutrophication	Phytoplankton biomass and composition, water clarity, algal growth, zooplankton biomass and diversity, and macrophyte growth	Yes - after 20 years, the phytoplankton community was no longer dominated by cyanobacteria, water clarity increased after 15 years possibly due to a gradual shift from planktonic to benthic algal growth; no - food web structure remained unchanged, suggesting the fish population remained dominated by planktivore, macrophyte growth still largely absent after 20 years	20 years (phytoplankton biomass and composition), 15 years (water quality and algal growth), no recovery in zooplankton biomass, diversity and macrophyte growth	Pre-restoration data	112
Freshwater (benthic and pelagic)	Eutrophication	Cyanobacteria and algal composition	No but headed in the trajectory	~20 years following nutrient mitigation programs	Pre-disturbance data	113
Freshwater (benthic and pelagic)	Eutrophication	Submerged flora and diatom community composition	Yes - submerged flora; no but headed in the trajectory - diatoms	~15 years	Pre-disturbance data	114, 115
Freshwater (benthic and pelagic)	Mining	Water hardness, pH, ammonia, plankton assemblage, macroinvertebrate assemblages	Yes - water hardness, pH; no - all else	1 year	Undisturbed site(s)	116
Freshwater (benthic)	Agriculture	Sedimentation fates and geomorphology (flood peaks, sedimentation rates, erosion)	Yes - sedimentation fates have slowed following a decline in agricultural activity; no - geomorphic recovery is slow because enlarged channels continue to promote flooding	Several decades	Pre-disturbance data	117
Freshwater (benthic)	Agriculture	Floodplain sedimentation, bank height, flow rates, river morphology	No	Has not recovered since improved land cover and land conservation in the 1950's	Pre-disturbance data	118
Freshwater (benthic)	Eutrophication	Algal biomass, bryophyte cover, insect composition, and grayling growth rates	Yes	2 years (algal biomass), 8 years (bryophyte cover), 11 years (insect composition), 1-2 years (grayling growth rates)	Undisturbed site(s)	119
Freshwater (benthic)	Eutrophication	Oligochaete and chironomid community assembly and diversity	No but headed in the trajectory (50% of pre-disturbance levels)	50 years	Pre-disturbance data	120 see also 121, 122-129
Freshwater (benthic)	Eutrophication	Zoobenthic assemblage	Yes - total biomass; no - species composition	~10-15 years	NA - chronosequence	130 see also 128, 131, 132-135
Freshwater (benthic)	Eutrophication	Oligochaete community assembly	No	Not recovered 10 years after protective measures taken	chronosequence with positive control	128
Freshwater (benthic)	Eutrophication	Crustacean species composition	No	20 years	NA - compared their study with a study done during anoxic conditions	136
Freshwater (benthic)	Hurricane/Cyclone	Benthic community composition and abundance	Yes - oligohaline system; no but headed in the trajectory -mesohaline system	Oligohaline system recovered in 3 months; mesohaline system not yet recovered 6 months after hurricane	pre-disturbance data	137
Freshwater (benthic)	Logging	Sediment storage	Yes	>40 years	pre-disturbance data	138
Freshwater (benthic)	Logging	Stream invertebrate community composition (abundance and diversity)	No	not recovered 2 years after harvesting	pre-disturbance data	139
Freshwater (benthic)	Logging	Sediment storage	Yes	40 months	undisturbed site(s)	140
Freshwater (benthic)	Logging	Geomorphology, macroinvertebrate density, and amphibian populations	No	had not recovered 2 years post-clear-cut	undisturbed site(s)	141
Freshwater (benthic)	Logging	Invertebrate abundance, biomass, and secondary production	no (except for Baetis and shredder-scraper indices)	Not recovered after 16 years	undisturbed site(s)	142
Freshwater (benthic)	Oil spill	Macroinvertebrate richness and density	Yes - density; no - richness and thus full community recovery	15 months	undisturbed site(s)	143
Freshwater (benthic)	Power plant	macroinvertebrate abundance and diversity, organic matter availability and instream structural complexity	substantial recovery - macroinvertebrate abundance and diversity; less recovery - structural complexity (no woody debris in post-thermal streams compared to controls; more macrophytes in post-thermal than controls)	study was done 11 years following cessation of thermal flows	undisturbed site(s)	144
Freshwater (benthic)	Power plant	Macroinvertebrate density and richness	Yes - metrics reached the lower reference ranges	6.5 years	undisturbed site(s)	145
Freshwater (pelagic)	Agriculture	Nutrient, chlorophyll a, and turbidity levels	No	Not recovered 10 years after protective measures taken	undisturbed site(s)	146
Freshwater (pelagic)	Eutrophication	Phytoplankton community assembly	No	11 years	chronosequence with positive control	147
Freshwater (pelagic)	Eutrophication	Silica concentrations	no but headed in the trajectory	~20 years	NA - chronosequence	148
Freshwater (pelagic)	Eutrophication	Diatom composition and diversity	no but headed in the trajectory	~20 years following nutrient mitigation programs	pre-disturbance data	149
Freshwater (pelagic)	Eutrophication	P, chlorophyll a and N	Yes	8 years	NA - chronosequence	150
Freshwater (pelagic)	Eutrophication	Oxygen and chironomid and diatom assemblies	no but headed in the trajectory	Not recovered 6 years after cessation of fish-farming	pre-disturbance data	151
Freshwater (pelagic)	Eutrophication	Diatom and chironomid species composition and diversity; water quality	no - water quality is improved but communities not in a pre-disturbance state	19 years	pre-disturbance data	152
Freshwater (pelagic)	Eutrophication	Species composition	Yes	30 years (3 alternative states were observed through that time but ultimately, the lake recovered its clear state (although with a different route than that which led to collapse)	pre-restoration data	153
Freshwater (pelagic)	Eutrophication	Diatom, pollen, organic carbon, nitrogen, stable isotope, phosphorous, biogenic silica, and trace metal	No	Not recovered 30 years after environmental legislation introduced	pre-disturbance data	154
Freshwater (pelagic)	Eutrophication	Phytoplankton assemblage	Yes	14 years	pre-restoration data	155
Freshwater (pelagic)	Eutrophication	Diatom composition and diversity	no but headed in the trajectory	20 years of recovery from eutrophication; 4 years of recovery since fish removal	pre-disturbance data	156
Freshwater (pelagic)	Eutrophication	Fish community assembly	no but headed in the trajectory	~20 years following nutrient mitigation programs	NA - chronosequence	157
Freshwater (pelagic)	Eutrophication	Diatom and chironomid species composition and diversity	No	Has not recovered 20 years following reduction in waste water loading	pre-disturbance data	158
Freshwater (pelagic)	Eutrophication	Diatom and chironomid species composition and diversity	Yes	30 years	Chronosequence with pre-disturbance data	159
Freshwater (pelagic)	Eutrophication	Diatom composition and diversity	Yes	10 years	pre-disturbance data	160
Freshwater (pelagic)	Eutrophication	Pollen/diatom composition	Yes - for two lakes where agriculture completely halted; no - for two lakes that still have limited agriculture	~40 years	pre-disturbance data	161
Freshwater (pelagic)	Eutrophication	Water P, N, aquatic plant composition, and turbidity	No	11 years	undisturbed site(s)	162
Freshwater (pelagic)	Eutrophication	phytoplankton and zooplankton composition and biomass, nutrient flux	No	6 years	undisturbed site(s)	163
Freshwater (pelagic)	Eutrophication	Microplankton community assembly	Yes	"Rapid" for 1 lake; 1 year longer for a second - difference in recovery time attributed to different lake sediment structures	undisturbed site(s)	164
Freshwater (pelagic)	Eutrophication	Water P, N, silicon, and alkalinity	Yes - phosphorous; no but headed in the trajectory - all else	13 years	NA - chronosequence	165
Freshwater (pelagic)	Invasive species	Zooplankton assemblage	NA - modeling	19 years (on average)	undisturbed site(s)	166
Freshwater (pelagic)	Invasive species	Native species trophic position	Yes	within 2 years	pre-restoration data	167
Freshwater (pelagic)	Logging	Water flow, suspended sediment, nitrate concentration	Yes - nitrate concentration; no - suspended sediment and water flow	Water flow not recovered after 8 years, suspended sediment not recovered after 17 months, nitrate concentration recovered within 3 years	undisturbed site(s)	168
Freshwater (pelagic)	Logging	Sediment flux	Yes	5 years or more	undisturbed site(s)	169
Freshwater (pelagic)	Logging	Suspended sediment and sediment yields	no but headed in the trajectory	1 year	undisturbed site(s)	170
Freshwater (pelagic)	Logging	Stream communities (inverts and fishes) and sedimentation	No	not recovered in 9 years	undisturbed site(s)	171
Freshwater (pelagic)	Logging	Water yield, storm hydrograph, stream inorganic chemistry and sediment yield	Yes - most if not all recovered or heading in the trajectory	20 years	NA - chronosequence	172
Freshwater (pelagic)	Logging	Sediment concentration and storm flow volume	Yes	4-8 years	undisturbed site(s)	173
Freshwater (pelagic)	Multiple	Fish stocks, contaminant levels	Yes - lake trout and lake whitefish may be approaching ancestral states, lake herring have recovered, contaminant levels have declined, lake trout are recovered due to sea lamprey control	30 years	pre-restoration data	174
Freshwater (pelagic)	Oil spill	Phytoplankton abundance and diversity	Yes	21 days	undisturbed site(s)	175
Freshwater (pelagic)	Overfishing	Predator biomass	Yes	~10 years following culling	pre-restoration data	176
Freshwater (pelagic)	Trawling	fish abundance and diversity	No	Did not recover 3 years after trawling ceased	positive control	177
Marine (benthic and pelagic)	Oil spill	Flounder and mussel genotoxicity, cytotoxity, immunotoxicity, and organic pollutant levels	no but headed in the trajectory for flounder; no for mussels	Not recovered 22 months after oil spill	undisturbed site(s)	178
Marine (benthic and pelagic)	Overfishing	Abundance, density, and mean size of various fish and invertebrates; macroalgal species richness	Yes - large reserves; no - small reserves	6 years	positive control	179
Marine (benthic)	Eutrophication	Macrobenthic community composition ad biomass	Yes - biomass; no - community composition	6 years	pre-disturbance data	180
Marine (benthic)	Eutrophication	Macrophyte and phytoplankton biomass	No	Although nutrients reduced by 40-50%, no macrophyte recovery (eutrophication switched the system from macrophyte- to phytoplankton-dominated) 15 years after nutrient reduction	NA - chronosequence	181
Marine (benthic)	Eutrophication	Zoobenthic assemblage	Yes	"Initial short-term recovery after the algae were removed was rapid"	undisturbed site(s)	182
Marine (benthic)	Eutrophication	Stable isotope levels in mussels, seaweed, and limpets	Yes - algae isotopes recovered to controls within 3 months and limpets and blue mussels took 9 months to recover	3 and 9 months	undisturbed site(s)	183
Marine (benthic)	Hurricane/cyclone	seagrass growth in shallow and deep areas	"Substantial recovery" in deep sites; "virtually no recovery" in shallow sites (turbid waters buried seeds so no germination)	2 years post-cyclone data were taken	Chronosequence with pre-disturbance data	184
Marine (benthic)	Hurricane/cyclone	coral community structure, recruitment, species diversity and survival rates	Yes (coral structure, recruitment, diversity, and survival rates); no but headed in the trajectory (% cover)	10 years	pre-disturbance data	185
Marine (benthic)	Invasive species	Macroalgal community composition, abundance, and richness	No	minimal recovery after 1 year	undisturbed site(s)	186
Marine (benthic)	Invasive species	Macroalgal community composition, abundance, and richness	No	negligible recovery 2 years after removal	positive control	187
Marine (benthic)	Oil spill	Meiofana population densities	Yes	1 year	Chronosequence with pre-disturbance data	188
Marine (benthic)	Oil spill	Kelp and eelgrass community composition	Yes - most kelp groups recovered within 2 years of the spill; no - 80% of eelgrass groups did not show any sign of recovery 6 years after the spill	2 years (kelp), no recovery after 6 years (eelgrass)	undisturbed site(s)	189
Marine (benthic)	Oil spill	Polychaete species population density	Yes - natural areas; no - defaunated areas	64 days	undisturbed site(s)	190
Marine (benthic)	Oil spill	Residual fuel oil levels	No	Weren't recovered 60 days after bioremediators (nutrients, microorganisms, and biodiesel) were applied	NA - used absence of fuel oil as control	191
Marine (benthic)	Oil spill	Benthic community composition	Yes	1-2 years	undisturbed site(s)	192
Marine (benthic)	Oil spill	Coral regeneration rates, injury level, and growth rates	No	no sign of recovery 5 years after spill	undisturbed site(s)	193
Marine (benthic)	Oil spill	Composition, abundance, and diversity of macro, meio and microbenthos	No	not recovered 4 years after oil spill	pre-disturbance data	194
Marine (benthic)	Oil spill	Community composition, diversity, biomass, and abundance	No	not recovered 6 years after spill	undisturbed site(s)	195
Marine (benthic)	Oil spill	Macrofaunal species diversity and abundance	no but headed in the trajectory	4 years	undisturbed site(s)	196
Marine (benthic)	Oil spill	Mollusk hydrocarbon concentration	Yes	3 years	NA - used absence of hydrocarbons as control	197
Marine (benthic)	Oil spill	Subtidal macrobenthic species abundance, number, and diversity	Yes	11 months	undisturbed site(s)	198
Marine (benthic)	Oil spill	Bacterial population composition	Yes - bacteria recovered in the treatment that included bioaugmentation (adding bacteria that digest hydrocarbons)	150 days	undisturbed site(s)	199
Marine (benthic)	Oil spill	Polychaete and amphipod diversity and abundance	Yes	5 years	pre-disturbance data	200
Marine (benthic)	Oil spill	Macrobenthic species abundance and diversity	no but headed in the trajectory	Had not recovered after 3 months but was showing early signs of it	undisturbed site(s)	201
Marine (benthic)	Oil spill	Bacterial community composition	Yes - diversity; no - community structure	108 days	undisturbed site(s)	202
Marine (benthic)	Oil spill	species richness, biomass, and diversity	Yes - species richness and diversity; no but headed towards recovery - density	2 years	NA - looked at whether the amount of tar aggregates correlated with response variables	203
Marine (benthic)	Oil spill	Intertidal community composition	Yes	3 years for sites without remediation and 5 years for sites with remediation	undisturbed site(s)	204
Marine (benthic)	Oil spill	Intertidal community structure and holdfast macrofauna community structure	Yes - intertidal communities; no - holdfast macrofaunal communities	7 years	undisturbed site(s)	205
Marine (benthic)	Oil spill	Mussel and clam bioavailable fuel oil and DNA integrity	no but headed in the trajectory	Still detected small amounts of bioavailable oil in tissues and DNA strand breaks but much lower than from a site with a recent oil spill - 13 years after Exxon-Valdez	undisturbed site(s) and positive control	206
Marine (benthic)	Oil spill	Intertidal species composition and density	Yes	2-3 years	NA - compared heavily- and lightly-polluted sites	207
Marine (benthic)	Oil spill	Benthic community richness and diversity	Yes	8 months	undisturbed site(s)	208
Marine (benthic)	Overfishing	benthic species composition and relative abundance	No	recovery faster at MPA than at non-protected sites but no full recovery in either 15 months post-disturbance	undisturbed site(s)	209
Marine (benthic)	Overfishing	oyster biomass; blue cod biomass	Yes (oysters recovered to pre-disease levels 4 years after fishing moratorium and post-disease event; blue cod numbers increased in the new oyster habitat)	4 years for oysters, no pre-data for blue cod	pre-disturbance data	210
Marine (benthic)	Overfishing	Nitrate level and benthic invertebrate biomass	No	has not recovered since it collapsed in the early 1990s	NA - compared multiple case studies in different locations	211, 212
Marine (benthic)	Overfishing	coral recruit density	unsure b/c no unfished control	Study was done 20 years after fishing stopped	positive control	213
Marine (benthic)	Power plant	Macroalgal dominance, % cover, abundance, and diversity	no but headed in the trajectory	21 months	undisturbed site(s)	214
Marine (benthic)	Power plant	Community diversity and abundance	No	Communities had not recovered 2 years after alga removal	undisturbed site(s)	215
Marine (benthic)	Trawling	Biogeochemistry and general community assembly	Yes	5 years except in cases where the filter feeder function is completely removed	NA - modeling	216
Marine (benthic)	Trawling	benthic species richness and biomass	Yes	2 years	undisturbed site(s)	217
Marine (benthic)	Trawling	Macroscopic modifications in landscape and benthic assemblage	Yes	1 month	DD	218
Marine (benthic)	Trawling	seagrass growth, shoot balance, aborted branches, and leaf and rhizome production	no but headed in the trajectory	nearly 100 years	undisturbed site(s)	219
Marine (benthic)	Trawling	maerl thalli and scallop counts	No	Did not recover in subsequent 4 years	undisturbed site(s)	220
Marine (benthic)	Trawling	benthic biomass	NA - modeling	2.5 to >6 years at current trawling intensity	NA	221
Marine (benthic)	Trawling	benthic megafaunal abundance and richness	Yes	6 months	undisturbed site(s)	222
Marine (benthic)	Trawling	Sediment grain size, topographic relief, small-scale biogenic sediment structures	Yes	1 year	undisturbed site(s)	223
Marine (benthic)	Trawling	habitat and macrofaunal community structure	Yes	3 months	undisturbed site(s)	224
Marine (benthic)	Trawling	sediment chemistry and benthic species richness, abundance, and biomass	No	Does not recover in the 4 months of the year the fishery is closed	undisturbed site(s)	225
Marine (benthic)	Trawling	benthic species composition and relative abundance	Yes	3.5 months	undisturbed site(s)	226
Marine (benthic)	Trawling	benthic community structure and physical effects	Yes - physical effects; no - benthic community	18 months - physical effects; benthic community moving towards recovery but not yet there after 18 months	undisturbed site(s)	227
Marine (pelagic)	Oil spill	Fish density, biomass, and diversity	Yes - diversity; no but headed towards it - density and biomass	2 years	undisturbed site(s)	228
Marine (pelagic)	Overfishing	snapper abundance and biomass	no - response variables the same in partial-no-take and in open fishing areas - much lower than in complete no-take	NA	positive control	229
Marine (pelagic)	Overfishing	triggerfish and sea urchin dominance and density	Yes	Sea urchin and triggerfish dominance recovers in 5-10 years, sea urchin density recovers in >10 years and triggerfish may take >30 years to recover	positive control	230
Marine (pelagic)	Overfishing	fish abundance and biomass	Yes	22 years	NA - chronosequence	231
Marine (pelagic)	Overfishing	flounder and plaice spawning stock biomass	Flounder - Yes; plaice - no	4 years for flounder, no recover for plaice	NA - compared current numbers to those at the time of fishing moratorium	232
NA	Oil spill	Microbial community composition	No	Not recovered after 103 days	undisturbed site(s)	233
NA	Oil spill	Soil microbial community composition	no but headed in the trajectory	experiment was over 103 days	undisturbed site(s)	234
Terrestrial	Agriculture	Soil species richness	Yes	8-26 years	chronosequence with positive control	235
Terrestrial	Agriculture	aboveground vegetation productivity, root C:N and biomass, and soil density, C, N, and microbial C	no but headed in the trajectory	Root biomass, root C:N, C storage in roots, and N storage in roots approached that of native tall grass prairie within the 12 years of restoration - other response variables headed towards recovery	NA - chronosequence	236
Terrestrial	Agriculture	Soil organic carbon, total nitrogen, and water-stable macroaggregation	no but headed in the trajectory - soil organic carbon and total nitrogen 50% of native vegetation and water-stable macroaggregation 86% of native	not recovered 22 years after disturbance cessation	undisturbed site(s)	237
Terrestrial	Agriculture	Soil enzyme activity	Yes	45 years	undisturbed site(s)	238
Terrestrial	Agriculture	C and N accumulation in soils	no but headed in the trajectory	Recovery to 95% pre-agricultural levels predicted to take 180 years for nitrogen and 230 years for carbon	Chronosequence with undisturbed control	239
Terrestrial	Agriculture	Fungal abundance and activity	Yes	45 years	undisturbed site(s)	240
Terrestrial	Eutrophication	Calluna growth and phonology, lichen abundance, microbial activity, soil pH	Yes - soil pH; no - all else	7 years (estimates it could take decades for other variables to recover)	undisturbed site(s)	241
Terrestrial	Invasive species	Plant community composition	No	not recovered 5-6 years after rabbit removal	positive control	242
Terrestrial	Invasive species	Plant community composition and regeneration	No	not recovered 3-6 years after Acacia removal	undisturbed site(s)	243
Terrestrial	Invasive species	Seed bank composition	no but headed in the trajectory	11 years	NA - chronosequence	244
Terrestrial	Invasive species	Native plant species composition	No	not recovered 2-3 years after fennel control	positive control	245
Terrestrial	Invasive species	Native plant diversity and abundance	Yes	1 growing season	positive control	246
Terrestrial	Invasive species	Vegetation composition as measured by GIS and ground-truthing	No	Not recovered around 15 years after intense grazing abated	pre-disturbance data	247
Terrestrial	Invasive species	Plant community composition	no but headed in the trajectory	headed towards it 12 years after grazing removal and supplemented nutrients	positive control	248
Terrestrial	Mining	Flora presence and abundance	no but headed in the trajectory	35 years	Chronosequence with undisturbed control	249
Terrestrial	Oil spill	Marine bird population trends	No	not recovered in 9 years	undisturbed site(s)	250, 251
Terrestrial	Oil spill	Foraging observations and numbers of feeding birds	Yes	8 years	pre-disturbance data	252
Terrestrial	Oil spill	Crop seed germination and seedling growth (corn, pea, sunflower, cotton, watermelon)	Yes - corn, pea and sunflower; no - cotton and watermelon	With application of soil remediator directly after oil spill, crops can be sown 15 days after the spill	undisturbed site(s)	253
Terrestrial	Oil spill	Oil fuel levels and DNA structure of soil microbes	Yes	1 year	DD	254
Terrestrial	Oil spill	Soil bacteria and nematode diversity and abundance, plant cover and diversity, and hydrocarbon presence	Hydrocarbons reached levels below minimum regulatory requirements 2 years after the spill; nitrate content returned to control levels 4 years after spill; soil C:N ratio recovered to control levels 4 years after the spill, soil bacteria, nematodes, and plants all recovered to at or toward control levels 4 years after the spill	2 years (hydrocarbons), 4 years (nitrate content, soil C:N, soil bacteria, nematodes, and plants)	undisturbed site(s)	255
Terrestrial	Oil spill	Bird habitat use	Yes	Of 25 bird species, 12 showed no evidence of impacts (resistance), 10 were negatively impacted and then recovered, and 3 showed positive impacts that then subsided. This study was done over a 12-year period. Most birds recovered in 2.5 years following spill but some took as many as 11 years	undisturbed site(s)	256
1	Dolbeth M, et al. (2007) Anthropogenic and natural disturbance effects on a macrobenthic estuarine community over a 10-year period. Marine Pollution Bulletin 54(5):576-585.
2	Duarte CM (1995) Submerged aquatic vegetation in relation to different nutrient regimes. Ophelia 41:87-112.
3	Gordillo FJL, Aguilera J, & Jimenez C (2006) The response of nutrient assimilation and biochemical composition of Arctic seaweeds to a nutrient input in summer. Journal of Experimental Botany 57(11):2661-2671.
4	Kauppila P, et al. (2005) Tracing pollution and recovery using sediments in an urban estuary, northern Baltic Sea: are we far from ecological reference conditions? Marine Ecology-Progress Series 290:35-53.
5	Kraufvelin P, Sinisalo B, Lepp‰koski E, Mattila J, & Bonsdorff E (2001) Changes in zoobenthic community structure after pollution abatement from fish farms in the Archipelago Sea (N. Baltic Sea). Marine Environmental Research 51(3):229-245.
6	Kraufvelin P, Moy FE, Christie H, & Bokn TL (2006) Nutrient addition to experimental rocky shore communities revisited: Delayed responses, rapid recovery. Ecosystems 9(7):1076-1093.
7	Lappalainen A & Pesonen L (2000) Changes in fish community structure after cessation of waste water discharge in a coastal bay area west of Helsinki, northern Baltic Sea. Archive of Fishery and Marine Research 48(3):226-241.
8	Lim H-S, Diaz RJ, Hong J-S, & Schaffner LC (2006) Hypoxia and benthic community recovery in Korean coastal waters. Marine Pollution Bulletin 52(11):1517-1526.
9	Little JL, Hall RI, Quinlan R, & Smol JP (2000) Past trophic status and hypolimnetic anoxia during eutrophicaton and remediation of Gravenhurst Bay, Ontario: comparison of diatoms, chironomids, and historical records. Canadian Journal of Fisheries and Aquatic Sciences 57(2):333-341.
10	Powilleit M & Kube J (1999) Effects of severe oxygen depletion on macrobenthos in the Pomeranian Bay (southern Baltic Sea): a case study in a shallow, sublittoral habitat characterised by low species richness. Journal of Sea Research 42(3):221-234.
11	Savage C, Elmgren R, & Larsson U (2002) Effects of sewage-derived nutrients on an estuarine macrobenthic community. Marine Ecology-Progress Series 243:67-82.
12	Slate JE & Stevenson RJ (2000) Recent and abrupt environmental change in the Florida everglades indicated from siliceous microfossils. Wetlands 20(2):346-356.
13	Weckström K (2006) Assessing Recent Eutrophication in Coastal Waters of the Gulf of Finland (Baltic Sea) using Subfossil Diatoms. Journal of Paleolimnology 35(3):571-592.
14	Valiela I, et al. (1998) Ecological Effects of Major Storms on Coastal Watersheds and Coastal Waters: Hurricane Bob on Cape Cod. Journal of Coastal Research 14(1):218-238.
15	Burkholder J, et al. (2004) Comparative impacts of two major hurricane seasons on the Neuse River and western Pamlico Sound ecosystems. Proceedings of the National Academy of Sciences of the United States of America 101(25):9291-9296.
16	Gratton C & Denno RF (2005) Restoration of arthropod assemblages in a Spartina salt marsh following removal of the invasive plant Phragmites australis. Restoration Ecology 13(2):358-372.
17	Aust WM, Schoenholtz SH, Zaebst TW, & Szabo BA (1997) Recovery status of a tupelo-cypress wetland seven years after disturbance: Silvicultural implications. Forest Ecology and Management 90(2-3):161-169.
18	Casey WP & Ewel KC (1998) Soil redox potential in small pondcypress swamps after harvesting. Forest Ecology and Management 112(3):281-287.
19	Chung IY, et al. (2004) Effects of oil spill on seawater infiltration and macrobenthic community in tidal flats. Marine Pollution Bulletin 49(11-12):959-963.
20	Clarke PJ & Ward TJ (1994) The response of southern hemisphere saltmarsh plants and gastropods to experimental contamination by petroleum hydrocarbons. Journal of Experimental Marine Biology and Ecology 175(1):43-57.
21	Colombo JC, et al. (2005) Oil spill in the Rio de la Plata estuary, Argentina: 2-hydrocarbon disappearance rates in sediments and soils. Environmental Pollution 134(2):267-276.
22	Garrity SD & Levings SC (1993) Marine debris along the Caribbean coast of Panama. Marine Pollution Bulletin 26(6):317-324.
23	Hester MW & Mendelssohn IA (2000) Long-term recovery of a Louisiana brackish marsh plant community from oil-spill impact: vegetation response and mitigating effects of marsh surface elevation. Marine Environmental Research 49(3):233-254.
24	Katayama Y, et al. (2003) Effects of spilled oil on microbial communities in a tidal flat. Marine Pollution Bulletin 47(1-6):85-90.
25	Obot EA, Chinda A, & Braid S (1992) Vegetation recovery and herbaceous production in a fresh-water wetland 19 years after a major oil-spill. African Journal of Ecology 30(2):149-156.
26	Piehler MF, et al. (2003) Impacts of diesel fuel exposure on the microphytobenthic community of an intertidal sand flat. Journal of Experimental Marine Biology and Ecology 297(2):219-237.
27	Tam NFY, Wong TWY, & Wong YS (2005) A case study on fuel oil contamination in a mangrove swamp in Hong Kong. Marine Pollution Bulletin 51(8-12):1092-1100.
28	Aide TM, Zimmerman JK, Rosario M, & Marcano H (1996) Forest recovery in abandoned cattle pastures along an elevational gradient in northeastern Puerto Rico. Biotropica 28(4):537-548.
29	Aide TM, Zimmerman JK, Pascarella JB, Rivera L, & Marcano-Vega H (2000) Forest regeneration in a chronosequence of tropical abandoned pastures: Implications for restoration ecology. Restoration Ecology 8(4):328-338.
30	Chinea JD (2002) Tropical forest succession on abandoned farms in the Humacao Municipality of eastern Puerto Rico. Forest Ecology and Management 167(1-3):195-207.
31	Compton JE & Boone RD (2000) Long-term impacts of agriculture on soil carbon and nitrogen in New England forests. Ecology 81(8):2314-2330.
32	Davidson EA, et al. (2007) Recuperation of nitrogen cycling in Amazonian forests following agricultural abandonment. Nature 447(7147):995-U996.
33	de Camargo PB, et al. (1999) Soil carbon dynamics in regrowing forest of eastern Amazonia. Global Change Biology 5(6):693-702.
34	Flinn KM, Vellend M, & Marks PL (2005) Environmental causes and consequences of forest clearance and agricultural abandonment in central New York, USA. Journal Of Biogeography 32(3):439-452.
35	Fraterrigo JM, Turner MG, & Pearson SM (2006) Previous land use alters plant allocation and growth in forest herbs. Journal Of Ecology 94(3):548-557.
36	Gehring C, Denich M, & Vlek PLG (2005) Resilience of secondary forest regrowth after slash-and-burn agriculture in central Amazonia. Journal of Tropical Ecology 21:519-527.
37	Gonzalez-Iturbe JA, Olmsted I, & Tun-Dzul F (2002) Tropical dry forest recovery after long term Henequen (sisal, Agave fourcroydes Lem.) plantation in northern Yucatan, Mexico. Forest Ecology and Management 167(1-3):67-82.
38	Howorth RT & Pendry CA (2006) Post-cultivation secondary succession in a Venezuelan lower montane rain forest. Biodiversity and Conservation 15(2):693-715.
39	Kennard DK (2002) Secondary forest succession in a tropical dry forest: patterns of development across a 50-year chronosequence in lowland Bolivia. Journal of Tropical Ecology 18:53-66.
40	Martin PH, Sherman RE, & Fahey TJ (2004) Forty years of tropical forest recovery from agriculture: Structure and floristics of secondary and old-growth riparian forests in the Dominican Republic. Biotropica 36(3):297-317.
41	McPherson TS & Timmer VR (2002) Amelioration of degraded soils under red pine plantations on the Oak Ridges Moraine, Ontario. Canadian Journal of Soil Science 82(3):375-388.
42	Pascarella JB, Aide TM, Serrano MI, & Zimmerman JK (2000) Land-use history and forest regeneration in the Cayey Mountains, Puerto Rico. Ecosystems 3(3):217-228.
43	Raman TRS (2001) Effect of slash-and-burn shifting cultivation on rainforest birds in Mizoram, northeast India. Conservation Biology 15(3):685-698.
44	Read L & Lawrence D (2003) Litter nutrient dynamics during succession in dry tropical forests of the Yucatan: Regional and seasonal effects. Ecosystems 6(8):747-761.
45	Rivera LW, Zimmerman JK, & Aide TM (2000) Forest recovery in abandoned agricultural lands in a karst region of the Dominican Republic. Plant Ecology 148(2):115-125.
46	Templer PH, Groffman PM, Flecker AS, & Power AG (2005) Land use change and soil nutrient transformations in the Los Haitises region of the Dominican Republic. Soil Biology & Biochemistry 37(2):215-225.
47	Wang CM, et al. (2006) Soil carbon changes following afforestation with Olga Bay larch (Larix olgensis Henry) in northeastern China. Journal of Integrative Plant Biology 48(5):503-512.
48	Colon SM & Lugo AE (2006) Recovery of a subtropical dry forest after abandonment of different land uses. Biotropica 38(3):354-364.
49	Feldpausch TR, Riha SJ, Fernandes ECM, & Wandelli EV (2005) Development of forest structure and leaf area in secondary forests regenerating on abandoned pastures in Central Amazonia. Earth Interactions 9.
50	Garcia-Romero A, Oropeza-Orozco O, & Galicia-Sarmiento L (2004) Land-use systems and resilience of tropical rain forests in the Tehuantepec Isthmus, Mexico. Environmental Management 34(6):768-785.
51	Harding KA & Ford DC (1993) Impacts of primary deforestation upon limestone slopes in northern Vancouver-island, British-Columbia. Environmental Geology 21(3):137-143.
52	Marin-Spiotta E, Ostertag R, & Silver WL (2007) Long-term patterns in tropical reforestation: Plant community composition and aboveground biomass accumulation. Ecological Applications 17(3):828-839.
53	Mathieu J, et al. (2005) Recovery of Soil Macrofauna Communities after Forest Clearance in Eastern Amazonia, Brazil. Conservation Biology 19(5):1598-1605.
54	Rasiah V, Florentine SK, Williams BL, & Westbrooke ME (2004) The impact of deforestation and pasture abandonment on soil properties in the wet tropics of Australia. Geoderma 120(1-2):35-45.
55	Reiners WA (1992) 20 years of ecosystem reorganization following experimental deforestation and regrowth suppression. Ecological Monographs 62(4):503-523.
56	M.E. Varela EDBEB (2001) Physical soil degradation induced by deforestation and slope modification in a temperate-humid environment. Land Degradation & Development 12(5):477-484.
57	Webb EL & Sah RN (2003) Structure and diversity of natural and managed sal (Shorea robusta Gaertn.f.) forest in the Terai of Nepal. Forest Ecology and Management 176(1-3):337-353.
58	Zou XM, Zucca CP, Waide RB, & McDowell WH (1995) Long-term influence of deforestation on tree species composition and litter dynamics of a tropical rain-forest in Puerto-Rico. Forest Ecology and Management 78(1-3):147-157.
59	Boucher DH, Vandermeer JH, Mallona MA, Zamora N, & Perfecto I (1994) Resistance and resilience in a directly regenerating rainforest: Nicaraguan trees of the Vochysiaceae after Hurricane Joan. Forest Ecology and Management 68(2-3):127-136.
60	Peart DR, Cogbill CV, & Palmiotto PA (1992) Effects of logging history and hurricane damage on canopy structure in a northern hardwoods forest. Bulletin of the Torrey Botanical Club 119(1):29-38.
61	Cooper-Ellis S, Foster DR, Carlton G, & Lezberg A (1999) Forest Response to Catastrophic Wind: Results from an Experimental Hurricane. Ecology 80(8):2683-2696.
62	Bee JN, Kunstler G, & Coomes DA (2007) Resistance and resilience of New Zealand tree species to browsing. Journal of Ecology 95(5):1014-1026.
63	Vidra RL, Shear TH, & Stucky JM (2007) Effects of vegetation removal on native understory recovery in an exotic-rich urban forest. Journal of the Torrey Botanical Society 134:410-419.
64	Asner GP, Keller M, Pereira R, Zweede JC, & Silva JNM (2004) Canopy damage and recovery after selective logging in Amazonia: Field and satellite studies. Ecological Applications 14(4):S280-S298.
65	Bermudez AM, et al. (2007) Floristic and structural recovery of a laurel forest community after clear-cutting: A 60 years chronosequence on La Palma (Canary Islands). Annals of Forest Science 64:109-119.
66	Broadbent EN, et al. (2006) Recovery of forest structure and spectral properties after selective logging in lowland Bolivia. Ecological Applications 16:1148-1163.
67	Chapman CA & Chapman LJ (1997) Forest regeneration in logged and unlogged forests of Kibale National Park, Uganda. Biotropica 29(4):396-412.
68	Chapman CA & Chapman LJ (2004) Unfavorable successional pathways and the conservation value of logged tropical forest. Biodiversity and Conservation 13(11):2089-2105.
69	Clarke MA & Walsh RPD (2006) Long-term erosion and surface roughness change of rain-forest terrain following selective logging, Danum Valley, Sabah, Malaysia. Catena 68(2-3):109-123.
70	Congdon RA & Herbohn JL (1993) Ecosystem dynamics of disturbed and undisturbed sites in north queensland wet tropical rain-forest .1. Floristic composition, climate and soil chemistry. Journal of Tropical Ecology 9:349-363.
71	Croke J, Hairsine P, & Fogarty P (2001) Soil recovery from track construction and harvesting changes in surface infiltration, erosion and delivery rates with time. Forest Ecology and Management 143(1-3):3-12.
72	Dekker M & de Graaf NR (2003) Pioneer and climax tree regeneration following selective logging with silviculture in Suriname. Forest Ecology and Management 172(2-3):183-190.
73	Duffy DC & Meier AJ (1992) Do Appalachian Herbaceous Understories Ever Recover from Clearcutting? Conservation Biology 6(2):196-201.
74	Ferreira SJF, Luizao FJ, Ross SM, Biot Y, & Mello-Ivo WMP (2004) Soil water storage in an upland forest after selective logging in Central Amazonia. Revista Brasileira De Ciencia Do Solo 28(1):59-66.
75	Heneghan L, Salmore A, & Crossley DA (2004) Recovery of decomposition and soil microarthropod communities in an Appalachian watershed two decades after a clearcut. Forest Ecology and Management 189(1-3):353-362.
76	Horne R & Gwalter J (1987) The recovery of rainforest overstorey following logging. 2. Warm temperate rainforest. Forest Ecology and Management 22(3-4):267-281.
77	Kavanagh RP & Stanton MA (2003) Bird population recovery 22 years after intensive logging near Eden, New South Wales. Emu 103(3):221-231.
78	Kubota Y, Katsuda K, & Kikuzawa K (2005) Secondary succession and effects of clear-logging on diversity in the subtropical forests on Okinawa Island, southern Japan. Biodiversity and Conservation 14(4):879-901.
79	Lawrence D & Foster D (2002) Changes in forest biomass, litter dynamics and soils following shifting cultivation in southern Mexico: An overview. Interciencia 27(8):400-+.
80	Moola FM & Vasseur L (2004) Recovery of late-seral vascular plants in a chronosequence of post-clearcut forest stands in coastal Nova Scotia, Canada. Vegetatio 172:183-197.
81	Negrete-Yankelevich S, Fragoso C, Newton AC, & Heal OW (2007) Successional changes in soil, litter and macroinvertebrate parameters following selective logging in a Mexican Cloud Forest. Applied Soil Ecology 35(2):340-355.
82	Niemela J, Langor D, & Spence JR (1993) Effects of clear-cut harvesting on boreal ground-beetle assemblages (coleoptera, carabidae) in western Canada. Conservation Biology 7(3):551-561.
83	Owiunji I (2001) Bird recovery in a recently logged forest of Budongo. Ostrich:56-59.
84	Palladini JD, Jones MG, Sanders NJ, & Jules ES (2007) The recovery of ant communities in regenerating temperate conifer forests. Forest Ecology and Management 242(2-3):619-624.
85	Peh KSH, de Jong J, Sodhi NS, Lim SLH, & Yap CAM (2005) Lowland rainforest avifauna and human disturbance: persistence of primar forest birds in selectively logged forests and mixed-rural habitats of southern Peninsular Malaysia. Biological Conservation 123(4):489-505.
86	Pereira R, Zweede J, Asner GP, & Keller M (2002) Forest canopy damage and recovery in reduced-impact and conventional selective logging in eastern Para, Brazil. Forest Ecology and Management 168(1-3):77-89.
87	Pinard MA & Cropper WP (2000) Simulated effects of logging on carbon storage in dipterocarp forest. Journal of Applied Ecology 37(2):267-283.
88	Pinard MA, Barker MG, & Tay J (2000) Soil disturbance and post-logging forest recovery on bulldozer paths in Sabah, Malaysia. Forest Ecology and Management 130(1-3):213-225.
89	Rab MA (2004) Recovery of soil physical properties from compaction and soil profile disturbance caused by logging of native forest in Victorian Central Highlands, Australia. Forest Ecology and Management 191(1-3):329-340.
90	Rohand K, Al Kalb A, Herbauts J, & Verbrugge JC (2003) Changes in some mechanical properties of a loamy soil under the influence of mechanized forest exploitation in a beech forest of central Belgium. Journal of Terramechanics 40(4):235-253.
91	Selmants PC & Knight DH (2003) Understory plant species composition 30-50 years after clearcutting in southeastern Wyoming coniferous forests. Forest Ecology and Management 185(3):275-289.
92	Sist P & Ferreira FN (2007) Sustainability of reduced-impact logging in the Eastern Amazon. Forest Ecology and Management 243(2-3):199-209.
93	Stark KE, Arsenault A, & Bradfield GE (2006) Soil seed banks and plant community assembly following disturbance by fire and logging in interior Douglas-fir forests of south-central British Columbia. Canadian Journal of Botany 84:1548-1560.
94	Stohlgren TJ (1992) Resilience of a heavily logged grove of giant sequoia (Sequoiadendron-giganteum) in Kings-Canyon-National-Park, California. Forest Ecology and Management 54(1-4):115-140.
95	Valle D, et al. (2007) Adaptation of a spatially explicit individual tree-based growth and yield model and long-term comparison between reduced-impact and conventional logging in eastern Amazonia, Brazil. Forest Ecology and Management 243(2-3):187-198.
96	Willett TR (2001) Spiders and other arthropods as indicators in old-growth versus logged redwood stands. Restoration Ecology 9(4):410-420.
97	Williams MR, et al. (2001) Recovery of bird populations after clearfelling of tall open eucalypt forest in Western Australia. Journal of Applied Ecology 38(5):910-920.
98	Yanai RD (1998) The effect of whole-tree harvest on phosphorus cycling in a northern hardwood forest. Forest Ecology and Management 104(1-3):281-295.
99	Zabowski D, Rygiewicz PT, & Skinner MF (1996) Site disturbance effects on a clay soil under radiata pine .1. Soil solutions and clay mineral stability. Plant and Soil 186(2):343-351.
100	Ziegler AD, Negishi JN, Sidle RC, Noguchi S, & Nik AR (2006) Impacts of logging disturbance on hillslope saturated hydraulic conductivity in a tropical forest in Peninsular Malaysia. Catena 67(2):89-104.
101	Luque GM, Reyes-Lopez J, & Fernandez-Haeger J (2007) Recovery of ground ant (Hymenoptera : Formicidae) communities six years after a major environmental disaster. Environmental Entomology 36(2):337-347.
102	Abbott I, Burbidge T, Strehlow K, Mellican A, & Wills A (2003) Logging and burning impacts on cockroaches, crickets and grasshoppers, and spiders in Jarrah forest, Western Australia. Forest Ecology and Management 174(1-3):383-399.
103	Aravena JC, Carmona MR, Perez CA, & Armesto JJ (2002) Changes in tree species richness, stand structure and soil properties in a successional chronosequence in northern Chiloe Island, Chile. Revista Chilena de Historia Natural 75(2):339-360.
104	Fraterrigo JM, Turner MG, Pearson SM, & Dixon P (2005) Effects of past land use on spatial heterogeneity of soil nutrients in southern appalachian forests. Ecological Monographs 75(2):215-230.
105	Harden CP & Mathews L (2000) Rainfall response of degraded soil following reforestation in the Copper Basin, Tennessee, USA. Environmental Management 26(2):163-174.
106	Kammesheidt L (1999) Forest recovery by root suckers and above-ground sprouts after slash-and-burn agriculture, fire and logging in Paraguay and Venezuela. Journal of Tropical Ecology 15:143-157.
107	McLauchlan KK, Craine JM, Oswald WW, Leavitt PR, & Likens GE (2007) Changes in nitrogen cycling during the past century in a northern hardwood forest. Proceedings of the National Academy of Sciences 104(18):7466-7470.
108	McTammany ME, Benfield EF, & Webster JR (2007) Recovery of stream ecosystem metabolism from historical agriculture. Journal of the North American Benthological Society 26(3):532-545.
109	Beklioglu M, Ince O, & Tuzun I (2003) Restoration of the eutrophic Lake Eymir, Turkey, by biomanipulation after a major external nutrient control I. Hydrobiologia 490(1):93-105.
110	Bennion H, Monteith D, & Appleby P (2000) Temporal and geographical variation in lake trophic status in the English Lake District: evidence from (sub)fossil diatoms and aquatic macrophytes. Freshwater Biology 45:394-412.
111	Bootsma MC, Barendregt A, & van Alphen JCA (1999) Effectiveness of reducing external nutrient load entering a eutrophicated shallow lake ecosystem in the Naardermeer nature reserve, The Netherlands. Biological Conservation 90(3):193-201.
112	Phillips G, Kelly A, Pitt JA, Sanderson R, & Taylor E (2005) The recovery of a very shallow eutrophic lake, 20 years after the control of effluent derived phosphorus. Freshwater Biology 50(10):1628-1638.
113	Riedinger-Whitmore MA, et al. (2005) Cyanobacterial proliferation is a recent response to eutrophication in many Florida lakes: A paleolimnological assessment. Lake and Reservoir Management 21(4):423-435.
114	Wade PM (1999) The impact of human activity on the aquatic macroflora of Llangorse Lake, South Wales. Aquatic Conservation-Marine and Freshwater Ecosystems 9(5):441-459.
115	Bennion H & Appleby P (1999) An assessment of recent environmental change in Llangorse Lake using palaeolimnology. Aquatic Conservation: Marine and Freshwater Ecosystems 9(4):361-375.
116	Prat N, et al. (1999) Effect of dumping and cleaning activities on the aquatic ecosystems of the Guadiamar River following a toxic flood. Science of the Total Environment 242(1-3):231-248.
117	Fitzpatrick FA & Knox JC (2000) Spatial and temporal sensitivity of hydrogeomorphic response and recovery to deforestation, agriculture, and floods. Physical Geography 21(2):89-108.
118	Knox JC (2006) Floodplain sedimentation in the Upper Mississippi Valley: Natural versus human accelerated. Geomorphology 79(3-4):286-310.
119	Benstead JP, et al. (2007) Recovery of three arctic stream reaches from experimental nutrient enrichment. Freshwater Biology 52(6):1077-1089.
120	Lang C (2000) Response of oligochaete (Tubificidae and Lumbriculidae) and Diptera Chironomidae communities to the decrease of phosphorus concentrations in Lake Geneva (Little Lake). Annales De Limnologie-International Journal of Limnology 36(1):13-20.
121	Lang C & Hutter P (1981) Structure, diversity and stability of 2 oligochaete communities according to sedimentary inputs in Lake Geneva (Switzerland). Schweizerische Zeitschrift Fur Hydrologie-Swiss Journal of Hydrology 43(2):265-276.
122	Lang C (1985) Eutrophication of Lake-Geneva indicated by the oligochaete communities of the profundal. Hydrobiologia 126(3):237-243.
123	Lang C (1990) Quantitative relationships between oligochaete communities and phosphorous concentrations in lakes. Freshwater Biology 24(2):327-334.
124	Irons DB, Anthony RG, & Estes JA (1986) Foraging Strategies of Glaucous-Winged Gulls in a Rocky Intertidal Community. Ecology 67(6):1460-1474.
125	Lang C (1991) Decreasing phosphorus concentrations and unchanged oligochaete communities in Lake Geneva - how to monitor recovery. Archiv Fur Hydrobiologie 122(3):305-312.
126	Lang C & Reymond O (1992) Reversal of eutrophication in lake geneva - evidence from the oligochaete communities. Freshwater Biology 28(2):145-148.
127	Jolly SE, Henderson RJ, Frampton C, & Eason CT (1995) Cholecalciferol toxicity and its enhancement by calcium carbonate in the common brushtail possum. Wildlife Research 22(5):579-583.
128	Lang C & Reymond O (1996) Reversal of eutrophication in four Swiss lakes: evidence from oligochaete communities. Hydrobiologia 334(1):157-161.
129	Lang C (1998) Using oligochaetes to monitor the decrease of eutrophication: the 1982-1996 trend in Lake Geneva. Archiv Fur Hydrobiologie 141(4):447-458.
130	Lang C (2001) Anomalous response of zoobenthos (oligochaetes and chironomids) to the decrease of phosphorus in Lake Neuchatel. Revue Suisse De Zoologie 108(4):891-903.
131	Lang C (1999) Contrasting responses of oligochaetes (Annelida) and chironomids (Diptera) to the abatement of eutrophication in Lake Neuchatel. Aquatic Sciences 61(3):206-214.
132	Lang C & Reymond O (1995) Contrasting responses of oligochaete communities to the abatement of eutrophication in Lake-Geneva. Hydrobiologia 308(1):77-82.
133	Lang C & Reymond O (1993) Trends in phytoplanktonic and zoobenthic communities after the decrease of phosphorus concentrations in Lake Joux. Revue Suisse De Zoologie 100(4):907-912.
134	Lang C (1989) Effects of small-scale sedimentary patchiness on the distribution of tubificid and lumbriculid worms in Lake Geneva. Freshwater Biology 31(3):477-481.
135	Lang C (1984) Eutrophication of Lakes Leman and Neuchatel (Switzerland) indicated by oligochaete communities. Hydrobiologia 115(AUG):131-138.
136	Winder M, Pehofer HE, & Fureder L (2000) Distribution patterns of benthic crustaceans in a formerly meromictic lake with changing trophic conditions (Lake Piburg, Tyrol, Austria). Archiv Fur Hydrobiologie 147(4):519-533.
137	Mallin MA, et al. (1999) Hurricane Effects on Water Quality and Benthos in the Cape Fear Watershed: Natural and Anthropogenic Impacts. Ecological Applications 9(1):350-362.
138	Constantine JA, Pasternack GB, & Johnson ML (2005) Logging effects on sediment flux observed in a pollen-based record of overbank deposition in a northern California catchment. Earth Surface Processes and Landforms 30(7):813-821.
139	Death RG, Baillie B, & Fransen P (2003) Effect of Pinus radiata logging on stream invertebrate communities in Hawke's bay, New Zealand. New Zealand Journal of Marine and Freshwater Research 37(3):507-520.
140	Gomi T, et al. (2006) Sediment and wood accumulations in humid tropical headwater streams: Effects of logging and riparian buffers. Forest Ecology and Management 224(1-2):166-175.
141	Jackson CR, Batzer DP, Cross SS, Haggerty SM, & Sturm CA (2007) Headwater streams and timber harvest: Channel, macroinvertebrate, and amphibian response and recovery. Forest Science 53(2):356-370.
142	Stone MK & Wallace JB (1998) Long-term recovery of a mountain stream from clearcut logging: the effects of forest succession on benthic invertebrate community structure. Freshwater Biology 39(1):151-169.
143	Lytle DA & Peckarsky BL (2001) Spatial and temporal impacts of a diesel fuel spill on stream invertebrates. Freshwater Biology 46(5):693-704.
144	Lakly MB & McArthur JV (2000) Macroinvertebrate recovery of a post-thermal stream: habitat structure and biotic function. Ecological Engineering 15:S87-S100.
145	Smith JG (2003) Recovery of the benthic macroinvertebrate community in a small stream after long-term discharges of fly ash. Environmental Management 32(1):77-92.
146	Ekholm P & Mitikka S (2006) Agricultural lakes in Finland: Current water quality and trends. Environmental Monitoring and Assessment 116(1-3):111-135.
147	Anneville O & Pelletier JP (2000) Recovery of Lake Geneva from eutrophication: quantitative response of phytoplankton. Archiv Fur Hydrobiologie 148(4):607-624.
148	Barbiero RP, Tuchman ML, Warren GJ, & Rockwell DC (2002) Evidence of recovery from phosphorus enrichment in Lake Michigan. Canadian Journal of Fisheries and Aquatic Sciences 59:1639-1647.
149	Barker PA, Pates JM, Payne RJ, & Healey RM (2005) Changing nutrient levels in Grasmere, English Lake District, during recent centuries. Freshwater Biology 50(12):1971-1981.
150	Choulik O & Moore TR (1992) Response of a sub-arctic lake chain to reduced sewage loading. Canadian Journal of Fisheries and Aquatic Sciences 49(6):1236-1245.
151	Clerk S, Selbie DT, & Smol JP (2004) Cage aquaculture and water-quality changes in the LaCloche Channel, Lake Huron, Canada: a paleolimnological assessment. Canadian Journal of Fisheries & Aquatic Sciences 61(9):1691-1701.
152	Hynynen J, PalomÃ¤ki A, MerilÃ¤inen JJ, Witick A, & MÃ¤ntykoski K (2004) Pollution history and recovery of a boreal lake exposed to a heavy bleached pulping effluent load. Journal of Paleolimnology 32(4):351-374.
153	Ibelings B, et al. (2007) Resilience of Alternative Stable States during the Recovery of Shallow Lakes from Eutrophication: Lake Veluwe as a Case Study. Ecosystems 10(1):4-16.
154	Koster D, Lichter J, Lea PD, & Nurse A (2007) Historical eutrophication in a river estuary complex in mid-coast Maine. Ecological Applications 17(3):765-778.
155	Krienitz L, Kasprzak P, & Koschel R (1996) Long term study on the influence of eutrophication, restoration and biomanipulation on the structure and development of phytoplankton communities in Feldberger Haussee (Baltic Lake District, Germany). Hydrobiologia 330(2):89-110.
156	Liukkonen M, Kairesalo T, & Haworth EY (1997) Changes in the diatom community, including the appearance of Actinocyclus normanii f. subsalsa, during the biomanipulation of Lake Vesijarvi, Finland. European Journal of Phycology 32(4):353-361.
157	Ludsin SA, Kershner MW, Blocksom KA, Knight RL, & Stein RA (2001) Life after death in Lake Erie: nutrient controls drive fish species richness, rehabilitation. Ecological Applications 11(3):731-746.
158	Meriläinen JJ, et al. (2000) Importance of diffuse nutrient loading and lake level changes to the eutrophication of an originally oligotrophic boreal lake: a palaeolimnological diatom and chironomid analysis. Journal of Paleolimnology 24(3):251-270.
159	Meriläinen JJ, et al. (2001) Pulp and paper mill pollution and subsequent ecosystem recovery of a large boreal lake in Finland: a paleolimnological analysis. Journal of Paleolimnology 26(1):11-35.
160	Michelutti N, Douglas MSV, & Smol JP (2002) Tracking recent recovery from eutrophication in a high arctic lake (Meretta Lake, Cornwallis Island, Nunavut, Canada) using fossil diatom assemblages. Journal of Paleolimnology 28(3):377-381.
161	Miettinen JO, Simola H, Grönlund E, Lahtinen J, & Niinioja R (2005) Limnological effects of growth and cessation of agricultural land use in Ladoga Karelia: sedimentary pollen and diatom analyses. Journal of Paleolimnology 34(2):229-243.
162	Moss B, et al. (2005) Consequences of reduced nutrient loading on a lake system in a lowland catchment: deviations from the norm? Freshwater Biology 50(10):1687-1705.
163	O'Brien WJ, et al. (2005) Long-term response and recovery to nutrient addition of a partitioned arctic lake. Freshwater Biology 50(5):731-741.
164	Rublee PA & Bettez ND (2001) Lake characteristics influence recovery of microplankton in arctic LTER lakes following experimental fertilization. Hydrobiologia (446-447):229-232.
165	Sondergaard M, Jensen JP, & Jeppesen E (2005) Seasonal response of nutrients to reduced phosphorus loading in 12 Danish lakes. Freshwater Biology 50(10):1605-1615.
166	Donald DB, Vinebrooke RD, Anderson RS, Syrgiannis J, & Graham MD (2001) Recovery of zooplankton assemblages in mountain lakes from the effects of introduced sport fish. Canadian Journal of Fisheries and Aquatic Sciences 58(9):1822-1830.
167	Lepak JM, Kraft CE, & Weldel BC (2006) Rapid food web recovery in response to removal of an introduced apex predator. Canadian Journal of Fisheries and Aquatic Sciences 63(3):569-575.
168	Arthur MA, Coltharp GB, & Brown DL (1998) Effects of best management practices on forest streamwater quality in eastern Kentucky. Journal of the American Water Resources Association 34(3):481-495.
169	Davies PE & Nelson M (1993) The effect of steep slope logging on fine sediment infiltration into the beds of ephemeral and perennial streams of the dazzler range, Tasmania, Australia. Journal of Hydrology 150(2-4):481-504.
170	Douglas I, et al. (1992) The impact of selective commercial logging on stream hydrology, chemistry and sediment loads in the Ulu Segama rain-forest, Sabah, Malaysia. Philosophical Transactions of the Royal Society of London Series B-Biological Sciences 335(1275):397-406.
171	Iwata T, Nakano S, & Inoue M (2003) Impacts of past riparian deforestation on stream communities in a tropical rain forest in Borneo. Ecological Applications 13(2):461-473.
172	Swank WT, Vose JM, & Elliott KJ (2001) Long-term hydrologic and water quality responses following commercial clearcutting of mixed hardwoods on a southern Appalachian catchment. Forest Ecology and Management 143(1-3):163-178.
173	Ursic SJ (1991) Hydrologic effects of clearcutting and stripcutting loblolly-pine in the coastal-plain. Water Resources Bulletin 27(6):925-937.
174	Bronte CR, et al. (2003) Fish community change in lake superior, 1970-2000. Canadian Journal of Fisheries and Aquatic Sciences 60(12):1552-1574.
175	Sibley PK, et al. (2001) Response of phytoplankton communities to liquid creosote in freshwater microcosms. Environmental Toxicology and Chemistry 20(12):2785-2793.
176	Persson L, et al. (2007) Culling prey promotes predator recovery - Alternative states in a whole-lake experiment. Science 316(5832):1743-1746.
177	Peltonen H, et al. (1999) The effects of food-web management on fish assemblage dynamics in a north temperate lake. Journal of Fish Biology 55(1):54-67.
178	Barsiene J, et al. (2006) Biomarker responses in flounder (Platichthys flesus) and mussel (Mytilus edulis) in the Klaipeda-Butinge area (Baltic Sea). Marine Pollution Bulletin 53(8-9):422-436.
179	Edgar GJ & Barrett NS (1999) Effects of the declaration of marine reserves on Tasmanian reef fishes, invertebrates and plants. Journal of Experimental Marine Biology and Ecology 242(1):107-144.
180	Lardicci C, Como S, Corti S, & Rossi F (2001) Changes and recovery of macrozoobenthic communities after restoration measures of the Orbetello Lagoon (Tyrrhenian coast, Italy). Aquatic Conservation: Marine and Freshwater Ecosystems 11(4):281-287.
181	Munkes B (2005) Eutrophication, phase shift, the delay and the potential return in the Greifswalder Bodden, Baltic Sea. Aquatic Sciences - Research Across Boundaries 67(3):372-381.
182	Norkko A & Bonsdorff E (1996) Population responses of coastal zoobenthos to stress induced by drifting algal mats. Marine Ecology-Progress Series 140(1-3):141-151.
183	Rogers KM (2003) Stable carbon and nitrogen isotope signatures indicate recovery of marine biota from sewage pollution at Moa Point, New Zealand. Marine Pollution Bulletin 46(7):821-827.
184	Preen AR, Lee Long WJ, & Coles RG (1995) Flood and cyclone related loss, and partial recovery, of more than 1000 km2 of seagrass in Hervey Bay, Queensland, Australia. Aquatic Botany 52(1-2):3-17.
185	Bythell JC, Hillis-Starr ZM, & Rogers CS (2000) Local variability but landscape stability in coral reef communities following repeated hurricane impacts. Marine Ecology-Progress Series 204:93-100.
186	Piazzi L & Ceccherelli G (2006) Persistence of biological invasion effects: Recovery of macroalgal assemblages after removal of Caulerpa racemosa var. cylindracea. Estuarine Coastal and Shelf Science 68(3-4):455-461.
187	Sanchez I & Fernandez C (2005) Impact of the invasive seaweed Sargassum muticum (Phaeophyta) on an intertidal macroalgal assemblage. Journal of Phycology 41(5):923-930.
188	Ansari ZA & Ingole B (2002) Effect of an oil spill from M V Sea Transporter on intertidal meiofauna at Goa, India. Marine Pollution Bulletin 44(5):396-402.
189	Dean TA & Jewett SC (2001) Habitat-specific recovery of shallow subtidal communities following the Exxon Valdez oil spill. Ecological Applications 11(5):1456-1471.
190	Faraco LFD & Lana PD (2003) Response of polychaetes to oil spills in natural and defaunated subtropical mangrove sediments from Paranagua bay (SE Brazil). Hydrobiologia 496(1-3):321-328.
191	Fernandez-Alvarez P, et al. (2007) Evaluation of biodiesel as bioremediation agent for the treatment of the shore affected by the heavy oil spill of the Prestige. Journal of Hazardous Materials 147(3):914-922.
192	Bancroft WJ, Garkaklis MJ, & Roberts JD (2005) Burrow building in seabird colonies: a soil-forming process in island ecosystems. Pedobiologia 49(2):149-165.
193	Guzman HM, Burns KA, & Jackson JBC (1994) Injury, regeneration and growth of Caribbean reef corals after a major oil-spill in Panama. Marine Ecology-Progress Series 105(3):231-241.
194	Ingole B, et al. (2006) Ecotoxicological effect of grounded MV River Princess on the intertidal benthic organisms off Goa. Environment International 32(2):284-291.
195	Jewett SC, Dean TA, Smith RO, & Blanchard A (1999) 'Exxon Valdez' oil spill: Impacts and recovery in the soft-bottom benthic community in and adjacent to eelgrass beds. Marine Ecology Progress Series (185):59-83.
196	Jones DA, Plaza J, Watt I, & Al Sanei M (1998) Long-term (1991-1995) monitoring of the intertidal biota of Saudi Arabia after the 1991 Gulf War oil spill. Marine Pollution Bulletin 36(6):472-489.
197	Koyama J, Uno S, & Kohno K (2004) Polycyclic aromatic hydrocarbon contamination and recovery characteristics in some organisms after the Nakhodka oil spill. Marine Pollution Bulletin 49(11-12):1054-1061.
198	Lu L & Wu RSS (2006) A field experimental study on recolonization and succession of macrobenthic infauna in defaunated sediment contaminated with petroleum hydrocarbons. Estuarine Coastal and Shelf Science 68(3-4):627-634.
199	Miyasaka T, Asami H, & Watanabe K (2006) Impacts of bioremediation schemes on bacterial population in naphthalene-contaminated marine sediments. Biodegradation 17(3):227-235.
200	Nikitik CCS & Robinson AW (2003) Patterns in benthic populations in the Milford Haven waterway following the [`]Sea Empress' oil spill with special reference to amphipods. Marine Pollution Bulletin 46(9):1125-1141.
201	Otitoloju AA, Are T, & Junaid KA (2007) Recovery assessment of a refined-oil impacted and fire ravaged mangrove ecosystem. Environmental Monitoring and Assessment 127(1-3):353-362.
202	Roling WFM, et al. (2002) Robust hydrocarbon degradation and dynamics of bacterial communities during nutrient-enhanced oil spill bioremediation. Applied and Environmental Microbiology 68(11):5537-5548.
203	Serrano A, Sanchez F, Preciado I, Parra S, & Frutos I (2006) Spatial and temporal changes in benthic communities of the Galician continental shelf after the Prestige oil spill. Marine Pollution Bulletin 53(5-7):315-331.
204	Skalski JR, Coats DA, & Fukuyama AK (2001) Criteria for oil spill recovery: A case study of the intertidal community of Prince William Sound, Alaska, following the Exxon Valdez oil spill. Environmental Management 28(1):9-18.
205	Smith SDA & Simpson RD (1998) Recovery of benthic communities at Macquarie Island (sub-Antarctic) following a small oil spill. Marine Biology 131(3):567-581.
206	Thomas RE, Lindeberg M, Harris PM, & Rice SD (2007) Induction of DNA strand breaks in the mussel (Mytilus trossulus) and clam (Protothaca staminea) following chronic field exposure to polycyclic aromatic hydrocarbons from the Exxon Valdez spill. Marine Pollution Bulletin 54(6):726-732.
207	Yamamoto T, et al. (2003) Impacts by heavy-oil spill from the Russian tanker Nakhodka on intertidal ecosystems: recovery of animal community. Marine Pollution Bulletin 47(1-6):91-98.
208	Zenetos A, et al. (2004) The Eurobulker oil spill: mid-term changes of some ecosystem indicators. Marine Pollution Bulletin 48(1-2):122-131.
209	Bevilacqua S, Terlizzi A, Fraschetti S, Russo GF, & Boero F (2006) Mitigating human disturbance: can protection influence trajectories of recovery in benthic assemblages? Journal of Animal Ecology 75(4):908-920.
210	Cranfield HJ, et al. (2001) Promising signs of regeneration of blue cod and oyster habitat changed by dredging in Foveaux Strait, southern New Zealand. New Zealand Journal of Marine and Freshwater Research 35(5):897-908.
211	Frank KT, Petrie B, Choi JS, & Leggett WC (2005) Trophic cascades in a formerly cod-dominated ecosystem. Science 308(5728):1621-1623.
212	Scheffer M, Carpenter S, & de Young B (2005) Cascading effects of overfishing marine systems. Trends in Ecology & Evolution 20(11):579-581.
213	Mumby PJ, et al. (2007) Trophic cascade facilitates coral recruitment in a marine reserve. Proceedings of the National Academy of Sciences of the United States of America 104(20):8362-8367.
214	Allison G (2004) The influence of species diversity and stress intensity on community resistance and resilience. Ecological Monographs 74(1):117-134.
215	Lilley SA & Schiel DR (2006) Community effects following the deletion of a habitat-forming alga from rocky marine shores. Oecologia 148(4):672-681.
216	Allen JI & Clarke KR (2007) Effects of demersal trawling on ecosystem functioning in the North Sea: a modelling study. Marine Ecology-Progress Series 336:63-75.
217	Blyth RE, Kaiser MJ, Edwards-Jones G, & Hart PJB (2004) Implications of a zoned fishery management system for marine benthic communities. Journal of Applied Ecology 41(5):951-961.
218	De Biasi AM (2004) Impact of experimental trawling on the benthic assemblage along the Tuscany coast (north Tyrrhenian Sea, Italy). Ices Journal of Marine Science 61(8):1260-1266.
219	Gonzalez-Correa JM, et al. (2005) Recovery of deep Posidonia oceanica meadows degraded by trawling. Journal of Experimental Marine Biology and Ecology 320(1):65-76.
220	Hall-Spencer JM & Moore PG (2000) Scallop dredging has profound, long-term impacts on maerl habitats. Ices Journal of Marine Science 57(5):1407-1415.
221	Hiddink JG, Jennings S, & Kaiser MJ (2006) Indicators of the ecological impact of bottom-trawl disturbance on seabed communities. Ecosystems 9(7):1190-1199.
222	Kaiser MJ, et al. (1998) Changes in megafaunal benthic communities in different habitats after trawling disturbance. Ices Journal of Marine Science 55(3):353-361.
223	Schwinghamer P, et al. (1998) Effects of experimental otter trawling on surficial sediment properties of a sandy-bottom ecosystem on the Grand Banks of Newfoundland. Conservation Biology 12(6):1215-1222.
224	Simpson AW & Watling L (2006) An investigation of the cumulative impacts of shrimp trawling on mud-bottom fishing grounds in the Gulf of Maine: effects on habitat and macrofaunal community structure. Ices Journal of Marine Science 63(9):1616-1630.
225	Folke C, et al. (2004) Regime shifts, resilience, and biodiversity in ecosystem management. Annual Review of Ecology Evolution and Systematics 35:557-581.
226	Sparks-McConkey PJ & Watling L (2001) Effects on the ecological integrity of a soft-bottom habitat from a trawling disturbance. Hydrobiologia 456:73-85.
227	Tuck ID, Hall SJ, Robertson MR, Armstrong E, & Basford DJ (1998) Effects of physical trawling disturbance in a previously unfished sheltered Scottish sea loch. Marine Ecology-Progress Series 162:227-242.
228	Barber WE, McDonald LL, Erickson WP, & Vallarino M (1995) Effect of the Exxon-Valdez oil-spill on intertidal fish - a field-study. Transactions of the American Fisheries Society 124(4):461-476.
229	Denny CM & Babcock RC (2004) Do partial marine reserves protect reef fish assemblages? Biological Conservation 116(1):119-129.
230	McClanahan TR (2000) Recovery of a coral reef keystone predator, Balistapus undulatus, in East African marine parks. Biological Conservation 94(2):191-198.
231	McClanahan TR & Graham NAJ (2005) Recovery trajectories of coral reef fish assemblages within Kenyan marine protected areas. Marine Ecology Progress Series 294:241-248.
232	Walsh SJ, Simpson M, & Morgan MJ (2004) Continental shelf nurseries and recruitment variability in American plaice and yellowtail flounder on the Grand Bank: insights into stock resiliency. Journal of Sea Research 51(3-4):271-286.
233	Bundy JG, Paton GI, & Campbell CD (2002) Microbial communities in different soil types do not converge after diesel contamination. Journal of Applied Microbiology 92(2):276-288.
234	Bundy JG, Paton GI, & Campbell CD (2004) Combined microbial community level and single species biosensor responses to monitor recovery of oil polluted soil. Soil Biology & Biochemistry 36(7):1149-1159.
235	Adi SM, Coleman DC, & Read F (2006) Slow recovery of soil biodiversity in sandy loam soils of Georgia after 25 years of no-tillage management. Agriculture, Ecosystems & Environment 114(2-4):323-334.
236	Baer SG, Kitchen DJ, Blair JM, & Rice CW (2002) Changes in ecosystem structure and function along a chronosequence of restored grasslands. Ecological Applications 12(6):1688-1701.
237	Bravo-Garza MR & Bryan RB (2005) Soil properties along cultivation and fallow time sequences on vertisols in northeastern Mexico. Soil Science Society of America Journal 69(2):473-481.
238	Garcia C, Roldan A, & Hernandez T (1997) Changes in microbial activity after abandonment of cultivation in a semiarid Mediterranean environment. Journal of Environmental Quality 26(1):285-291.
239	Knops JMH & Tilman D (2000) Dynamics of soil nitrogen and carbon accumulation for 61 years after agricultural abandonment. Ecology 81(1):88-98.
240	Roldan A, Garcia C, & Albaladejo J (1997) AM fungal abundance and activity in a chronosequence of abandoned fields in a semiarid Mediterranean site. Arid Soil Research and Rehabilitation 11(3):211-220.
241	Power SA, Green ER, Barker CG, Bell JNB, & Ashmore MR (2006) Ecosystem recovery: heathland response to a reduction in nitrogen deposition. Global Change Biology 12(7):1241-1252.
242	Chapuis JL, Frenot Y, & Lebouvier M (2004) Recovery of native plant communities after eradication of rabbits from the subantarctic Kerguelen Islands, and influence of climate change. Biological Conservation 117(2):167-179.
243	Galatowitsch S & Richardson DM (2005) Riparian scrub recovery after clearing of invasive alien trees in headwater streams of the Western Cape, South Africa. Biological Conservation 122(4):509-521.
244	Ghorbani J, Le Duc MG, McAllister HA, Pakeman RJ, & Marrs RH (2007) Temporal responses of propagule banks during ecological restoration in the United Kingdom. Restoration Ecology 15(1):103-117.
245	Ogden JAE & Rejmanek M (2005) Recovery of native plant communities after the control of a dominant invasive plant species, Foeniculum vulgare: Implications for management. Biological Conservation 125(4):427-439.
246	Schutzenhofer MR & Valone TJ (2006) Positive and negative effects of exotic Erodium cicutarium on an arid ecosystem. Biological Conservation 132(3):376-381.
247	Sharp BR & Whittaker RJ (2003) The irreversible cattle-driven transformation of a seasonally flooded Australian savanna. Journal of Biogeography 30(5):783-802.
248	Walker S, Wilson JB, & Lee WG (2003) Recovery of short tussock and woody species guilds in ungrazed Festuca novae-zelandiae short tussock grassland with fertiliser or irrigation. New Zealand Journal of Ecology 27(2):179-189.
249	Mota JF, et al. (2003) Plant succession in abandoned gypsum quarries in SE Spain. Phytocoenologia 33:13-28.
250	Lance BK, Irons DB, Kendall SJ, & McDonald LL (2001) An evaluation of marine bird population trends following the Exxon valdez oil spill, Prince William Sound, Alaska. Marine Pollution Bulletin 42(4):298-309.
251	Irons DB, Kendall SJ, Erickson WP, McDonald LL, & Lance BK (2000) Nine years after the Exxon Valdez oil spill: Effects on marine bird populations in Prince William Sound, Alaska. Condor 102(4):723-737.
252	Maccarone AD & Brzorad JN (2000) Wading bird foraging: Response and recovery from an oil spill. Waterbirds 23(2):246-257.
253	Mendez-Natera JR, Salazar-Garanton R, Velasquez A, & Matave-Acuna A (2007) Effect of a simulated oil spill and a remediator. II. Germination and growth of the seedlings of seven farming crops. Ingenieria Quimica:22-33.
254	Scopa A, Salzano G, Scrano L, Bufo SA, & Bonomo MG (2006) Preliminary assessment of microbial community recovery after an accidental oil spill by molecular analysis. Fresenius Environmental Bulletin 15(7):675-681.
255	Sublette K, et al. (2007) Monitoring soil ecosystem recovery following bioremediation of a terrestrial crude oil spill with and without a fertilizer amendment. Soil & Sediment Contamination 16(2):181-208.
256	Wiens JA, Day RH, Murphy SM, & Parker KR (2004) Changing habitat and habitat use by birds after the Exxon Valdez oil spill, 1989-2001. Ecological Applications 14(6):1806-1825.
